# Supplementary material for: Synthesis and Photophysical Properties of AIE-Type Carbazole-Capped Triphenylmethyl Organic Radicals Featuring Non-Aufbau Electronic Structure and Enhanced Photostability
Source: Molecules. 2025 Mar 17;30(6):1344. doi: 10.3390/molecules30061344 (PMC11944396; doi:10.3390/molecules30061344)
Supplement: Supplementary file 1 [file molecules-30-01344-s001.zip]

Archive with 1 entries (1 files):
- molecules-3511954-supplementary.pdf
